# Supplementary material for: Multi-center disease-specific management system: toward standardized and harmonized clinical pathways in integrated care networks
Source: Front Public Health. 2026 May 7;14:1764254. doi: 10.3389/fpubh.2026.1764254 (PMC13190477; doi:10.3389/fpubh.2026.1764254)
Supplement: Supplementary file 1 [file Data_Sheet_1.zip]

Archive with 6 entries (5 files):
- Supplementary materials/
- Supplementary materials/Supplementary  Figure S3.jpg
- Supplementary materials/Supplementary Figure S1.png
- Supplementary materials/Supplementary Figure S2.png
- Supplementary materials/Supplementary Figure S4.png
- Supplementary materials/Supplementary_Tables.docx
